# Supplementary material for: Mediterranean swordfish (Xiphias gladius Linnaeus, 1758) population structure revealed by microsatellite DNA: genetic diversity masked by population mixing in shared areas
Source: PeerJ. 2020 Jul 28;8:e9518. doi: 10.7717/peerj.9518 (PMC7394060; doi:10.7717/peerj.9518)
Supplement: Supplemental Information 1 — The first line indicates respectively: sample identification and Locus name for 20 loci. Loci highlighted in grey were excluded from further population genetic analysis. [file peerj-08-9518-s001.xlsx]

## Sheet: Genotype data at 20 microsatell
	Xgl35		Xgl121		Xgl561		Xgl94		Xgl106		Xgl65b		Xgl74		XglSau98R1		Xgl523		Xgl14		Xgl148b		D2A		D2B		C7		Xgl394		Xgl402		Xg56		Xg66		Xg144		Xg166
ADR_1	208	208	102	104	144	146	192	195	207	211	269	275	232	238	169	178	97	97	149	170	221	224	292	295	176	180	155	211	140	140	186	186	125	135	136	136	161	161	130	142
ADR_2	208	208	102	104	144	146	186	195	205	207	263	273	232	244	163	176	97	97	149	152	224	224	292	295	172	176	155	159	140	140	186	186	133	137	134	134	164	167	133	133
ADR_3	208	208	104	104	144	144	189	192	205	207	267	267			165	178	97	97	161	161	224	224	292	292	176	176	159	195	140	140	186	186	133	139	138	138	161	167	130	133
ADR_4	208	208	102	104	144	144	192	192	207	207	271	271	238	238	174	178	97	97	161	170	224	227	292	292	172	180	171	191	140	140	186	186	123	137	134	134	161	167	133	136
ADR_5	206	208	102	106	144	146	189	192	205	205	271	273	238	238	165	172	97	99	161	161	224	224	292	295	172	176	167	203	140	140	186	186	133	135	134	134	161	164	136	142
ADR_6	206	208	102	102	144	146	189	192	205	207	273	273	232	232	172	174	97	97	149	149	224	224	292	292	176	180	167	191	140	140	186	186	133	139	134	134	164	167	130	133
ADR_7	208	208	102	110	144	144	186	192	203	207	273	277			170	172	97	99	149	161	221	221	292	292	180	180	191	215	140	140	186	186	125	139	134	134	164	167	130	133
ADR_8	208	208	102	102	144	152	183	183	205	207	267	273	232	238	169	170	97	99	149	149	224	224	292	295	172	176	171	203	140	140	186	186	133	137	134	134	161	167	130	133
ADR_9	208	210	102	102	144	144	192	192	203	203	273	277	232	232	165	170	97	99	152	170	224	224	292	298	172	180	167	171	140	140	186	186	123	133	136	136	161	164	133	133
ADR_10	208	208	102	102	152	152	192	195	205	207	269	269	238	238	165	185	97	99	149	170	224	224	292	298	180	184	167	183	140	140	186	186	123	139	134	134	161	167	136	142
ADR_11	204	208	102	102	144	144	192	192	203	207	263	271	232	232	163	178	99	99	149	161	221	224	292	298	176	176	159	195	140	140	186	186	133	137	136	136	161	167	133	142
ADR_12	206	206	102	102	144	144	183	195	205	207	267	273	247	247	172	178	97	99	149	186	224	224	292	292	180	180	167	203	140	140	186	186	125	133	134	144	167	167	133	136
ADR_13	206	206	104	104	144	144	192	195	207	207	269	269	232	232	165	170	97	97	149	170	224	224	292	295	176	180	155	191	140	140	186	186	133	133	136	136	161	164	133	142
ADR_14	206	208	102	104	144	144	183	192	205	207	273	273	232	232	169	174	97	99	170	186	221	224	292	292	176	180	191	203	140	140	186	186	133	133	134	134	161	167	130	136
ADR_15	206	208	102	104	144	144	189	195	203	207	269	273	238	238	170	185	97	97	149	149	224	224	292	292	176	180	159	191	140	140	186	186	123	139	134	136	164	167	133	136
ADR_16	204	208	102	104	144	146	186	186	205	207	263	273	241	241	163	169	97	99	149	149	221	224	292	295	176	180	155	211	140	146	186	186	123	129	136	136	164	164	130	139
ADR_17	206	208	104	104	128	144	186	189	203	205	271	273	232	232	174	176	97	99	149	149	224	224	292	292	176	176	155	171	140	140	186	186	125	133	134	140	161	167	130	130
ADR_18	204	208	102	102	144	144	183	195	205	207	267	267	232	232	170	178	99	99	161	170	227	227	292	292	176	180	171	195	140	140	186	194	133	139	134	138	161	164	133	142
ADR_19	206	208	102	110	128	142	195	195	207	207	269	269	232	232	163	163	97	99	161	161	224	227	292	292	172	180	155	167	140	140	186	186	133	139	134	134	161	161	127	136
ADR_20	206	208	102	104	128	144	183	186	205	207	263	271	232	238	163	176	97	99	149	186	224	224	292	295	176	180	159	191	140	140	186	186	131	133	134	138	161	164	133	133
ADR_21	208	208	104	104	152	152	192	195	205	207	273	275	232	238	165	178	97	97	161	170	224	224	292	292	172	180	159	167	140	140	186	186	125	133	134	134	161	167	133	139
ADR_22	206	208	102	106	144	144	195	195	207	207	269	273	232	232	163	178	97	97	161	170	224	224	292	295	176	180	155	195	140	140	186	186	123	123	136	136	161	161	121	136
ADR_23	208	212	102	102	144	144	192	195	203	207	269	273	232	244	163	163	97	97	149	170	224	224	292	295	176	180	167	167	140	140	186	186	123	139	136	136	161	167	130	142
ADR_24	206	208	102	104	144	144	192	195	207	207	269	271	232	232	163	172	97	97	149	170	224	224	292	292	176	180	167	167	140	140	186	186	129	133	134	134	161	164	133	133
ADR_25	204	206	102	104	144	152	183	195	203	207	269	273	238	238	176	178	97	97	149	161	224	227	292	292	180	180	155	167	140	140	186	186	133	139	136	136	161	164	130	133
ADR_26	208	208	102	102	144	144	192	192	203	203	263	273	232	232	163	174	97	97	161	170	224	224	292	292	172	176	171	203	140	140	186	186	133	139	134	134	167	167	127	142
ADR_27	208	208	102	102	144	144	189	192	207	207	271	271	241	241	155	178	97	97	149	149	224	224	292	292	172	180	203	207	140	140	186	186	133	133	134	134	167	167	130	133
ADR_28	208	208	102	102	144	144	192	192	207	207	271	271	238	238	163	176	97	97	149	149	224	224	292	292	180	180	171	211	140	140	186	186	131	133	134	136	167	167	133	133
ADR_29	208	208	102	104	142	144	195	195	205	207	267	271	232	238	155	172	97	97	161	161	224	224	292	292	180	180	171	187	140	143	186	186	133	139	136	136	161	161	130	139
ADR_30	206	208	102	102	144	144	189	192	203	205	273	273	232	232	163	170	97	97	161	170	224	224	292	292	172	180	155	167	140	140	186	186	133	137	134	136	164	167	136	139
ADR_31	208	208	102	102	140	142	183	183	203	207	263	267	238	238	163	178	97	97	149	149	224	224	292	292	172	176	155	203	140	140	186	186	119	131	134	134	161	164	127	136
ADR_32	204	208	102	104	128	144	195	195	203	205	269	273	232	238	163	163	97	97	161	170	221	224	292	295	176	176	155	199	140	140	186	186	125	133	136	136	164	167	133	133
ADR_33	206	208	102	104	128	144	189	189	203	207	269	273	241	241	163	176	97	97	149	170	224	224	292	295	176	176	191	211	140	140	186	186	125	131	136	136	161	161	121	130
ADR_34	208	208	102	102	144	144	189	195	207	207	271	273	241	241	163	178	97	97	149	152	224	224	292	292	176	180	159	211	140	140	186	194	123	137	134	142	164	164	130	133
ADR_35	208	208	102	102	128	144	186	192	205	207	273	277	232	232	176	178	97	97	152	161	221	224	292	292	176	180	159	195	140	140	186	186	133	137	134	134	164	167	127	130
ADR_36	206	208	102	102	144	146	192	192	207	207	269	273	238	238	155	178	97	97	155	186	224	224	292	292	180	180	195	211	140	140	186	186	135	135	134	134	158	158	133	136
ADR_37	208	208	102	104	128	144	183	183	203	205	271	273	232	238	178	178	97	97	161	161	224	224	292	295	172	176	155	171	140	140	186	186	119	133	134	134	161	167	133	142
ADR_38	208	208	102	104	144	144	192	195	207	207	273	277	232	232	174	176	97	97	149	161	224	227	295	298	176	180	155	203	140	143	186	186	125	133	134	134	164	164	133	136
ADR_39	206	208	102	104	144	144	183	192	205	207	269	273	232	232	165	176	97	97	149	149	224	224	298	298	176	176	167	211	140	140	186	186	125	135	136	136	161	167	130	136
ADR_40	206	208	104	110	128	144	192	192	207	207	269	277	232	238	176	178	97	97	149	149	224	224	292	295	176	180	167	195	140	146	186	186	131	137	134	136	161	164	130	136
ADR_41	206	208	102	104	144	146	183	189	203	203	275	275	247	247	155	178	97	99	149	149	224	224	292	295	172	176	171	195	140	140	186	186	129	139	134	134	161	161	136	136
ADR_42	208	208	104	110	144	144	189	195	205	207	273	277	241	241	178	185	97	97	161	161	224	224	295	298	176	180	159	203	140	140	186	186	133	137	134	134	161	167	133	142
ADR_43	208	208	104	104	144	152	189	189	207	207	269	269	238	238	163	176	97	97	149	170	224	227	292	292	180	180	167	211	140	146	186	186	133	133	134	134	161	161	127	133
ADR_44	206	208	104	110	142	144	183	192	207	207	269	269	238	238	176	178	97	97	149	161	224	224	292	292	176	176	171	171	140	140	186	186	131	133	136	136	161	164	130	130
ADR_45	206	208	102	104	146	146	189	192	207	207	273	275	232	232	165	170	97	97	149	170	224	227	292	292	172	176	159	211	140	143	186	186	139	139	134	134	167	167	130	136
ADR_46	206	208	102	104	142	144	189	195	205	207	273	277	232	238	172	174	97	97	161	161	224	227	292	292	180	180	163	191	140	140	186	186	125	133	134	134	164	167	130	130
ADR_47	206	206	102	104	144	152	192	192	207	207	273	273	238	238	172	172	97	97	149	149	224	224	292	292	172	180	155	207	140	140	186	186	133	133	136	136	161	167	133	139
ADR_48	208	208	102	102	144	144			205	207	273	277	238	241	172	172	97	97	161	170	221	224	292	292	180	180	155	171	140	140	186	186	133	133	134	136	164	167	130	139
ADR_49	208	208	102	102	144	144	189	192	207	207	273	273	232	238	163	178	97	97	161	170	224	227	292	298	176	180	155	203	140	140	186	186	125	131	136	136	164	164	133	136
ADR_50	206	208	104	104	144	144	189	195	207	207	269	273	238	238	170	176	97	97	149	149	224	227	292	292	176	180	155	211	140	140	186	186	129	131	134	134	161	164	121	136
ADR_51	206	208	102	104	144	144	183	192	205	207	273	273	238	241	165	176	97	99	149	186	224	227	298	298	176	176	171	203	140	140	186	186	125	133	134	134	161	167	130	136
ADR_52	208	208	102	104	144	144	192	195	207	207	273	273	238	238	163	176	97	97	170	186	224	227	292	292	180	180	155	171	140	140	186	186	125	131	138	142	161	167	130	133
ADR_53	208	208	102	102	128	144	189	189	207	207	263	277	232	241	165	170	97	97	149	170	224	224	292	292	176	180	155	171	140	140	186	186	131	139	134	134	161	164	133	133
ADR_54	208	208	102	104	128	144	186	192	205	205	263	275	232	238	170	176	97	97	149	149	224	224	292	292	176	180	167	171	140	140	186	186	125	133	142	142			139	142
ADR_55	208	208	102	106	144	144	192	192	205	205	273	273	238	241	170	178			149	149	221	227	292	292	180	180	167	199	140	140	186	186	129	133	134	134			127	139
ADR_56	206	208	102	102	144	144	183	195	207	207	263	273	232	241	167	178	97	97	149	149	224	227	295	295	176	176	155	203	140	140	186	186	133	139	136	136	164	167	133	133
ADR_57	208	208	102	104	144	144	189	192	205	207	269	271	232	238	176	176	97	97	152	170	224	227	292	295	172	176	171	203	140	140	186	186	123	133	134	134	161	167	133	133
ADR_58	208	208	102	102	144	144	192	195	207	207	269	277	238	238	163	178	97	97	149	149	221	224	292	292	180	180	167	167	140	140	186	186	133	133	136	136	164	164	130	142
ADR_59	208	208	102	104	144	152	183	192	205	207	273	273	238	238	163	174	97	99	149	161	224	224	292	292	176	180	167	211	140	140	186	186	129	133	134	136	161	167	130	130
ADR_60	208	208	102	104	144	144	195	195	203	207	275	277	232	232	178	178	97	97	149	149	221	224	292	298	176	180	155	211	140	140	186	186	131	133	136	140	167	167	136	142
ADR_61	208	208	102	102	128	152	183	186	207	216	273	275	232	232	155	178	97	97	149	161	224	227	292	292	176	180	159	195	140	140	186	186	123	125	134	134	161	164	133	139
ADR_62	208	208	102	104	128	144	189	189	205	207	269	275	238	250	174	176	97	97	161	161	224	224	295	298	176	180	159	195	140	140	186	186	133	133	134	136	161	164	133	139
SIC_1	210	212	102	102	144	144	183	189	203	216	273	277	232	238	178	178	97	99	149	170	221	224	292	295	176	180	191	195	140	140	186	186	125	129	134	136	164	164	133	133
SIC_2	208	208	102	110	144	146	183	189	205	207	269	273	232	232	170	176	97	97	161	161	224	224	292	292	172	180	167	195	140	140	186	186	123	129	140	140	161	164	133	139
SIC_3	208	212	102	102	144	144	186	192	203	203	271	273	238	238	155	155	97	97	161	170	221	224	292	292	180	180	155	195	140	140	186	186			134	136	161	161	133	136
SIC_4	208	208	104	104	144	152	189	195	203	205	269	273	232	238	163	176	97	97	149	149	221	224	292	295	180	180	159	171	140	140	186	186	133	133	134	136	161	161	130	136
SIC_5	208	208	102	104	144	152	189	195	205	207	269	273	241	241	169	176	97	97	149	149	224	224	292	298	176	176	155	195	140	140	186	186	123	125	136	136	161	164	130	133
SIC_6	206	208	102	104	144	144	183	189	203	207	273	277	232	232	165	176	97	97	161	161	224	224	292	292	176	176	167	167	140	140	186	186	131	133	134	134	164	167	130	139
SIC_7	208	208	102	104	144	144	183	189	207	207	271	277	238	244	163	170	99	99	149	152	221	227	292	298	176	180	155	203	140	140	186	186	131	133	134	138	161	161	127	136
SIC_8	208	208	102	104	144	152	183	183	203	211	269	273	241	241	165	174	97	99	149	149	224	224	292	295	176	176	171	191	140	140	186	186	131	139	138	142	161	164	130	133
SIC_9	208	208	102	102	142	144	192	195	205	207	271	275	232	238	163	163	97	99	149	149	221	224	292	295	172	176	155	195	140	140	186	186	123	123	134	134	164	164	130	130
SIC_10	208	208	102	104	144	152	189	189	203	205	269	273	232	238	163	176	97	99	149	161	221	224	292	295	176	176	171	191	140	140	186	186	123	133	134	136	161	164
SIC_11	208	208	102	104	144	152	189	189	203	205	269	273	232	238	163	176	97	97	149	186	227	224	292	295	176	176			140	140	186	186	133	133	134	136	161	164	130	136
SIC_12	206	208	104	104	144	144	192	192	205	207	271	275	238	238	170	178	97	99	149	155	221	224	292	295	176	180	155	211	140	140	186	186	125	131	144	144	161	164	130	133
SIC_14	206	208	102	102	128	142	189	192	205	207	273	277	232	232	172	176	97	97	149	170	224	224	292	292	176	176	167	195	140	140	186	194	131	133	134	134	161	161	133	133
SIC_15	208	208	104	110	144	144	192	192	203	207	269	273	232	238	155	176	97	97	149	149	224	224	295	295	176	176	191	203	140	140	186	186	123	125	134	134	161	167	133	133
SIC_16	206	208	102	104	144	152	192	195	203	207			232	238	170	176	97	97	149	149	224	224	292	295	176	180	167	195	140	140	186	186			134	134	161	167
SIC_17	208	208	102	102	152	152	183	189	205	216	273	273	238	238	174	178	97	97	149	149	224	224	292	295	176	180	195	195	140	140	186	194	133	137	142	142	161	161
SIC_18	206	206	104	104	144	146	195	195	203	207	271	273	232	232	176	178	97	97	149	161	224	224	292	295	176	180	171	195	140	146	186	186	131	139	134	134	167	167	130	136
SIC_19	208	210	102	106	144	144	192	195	205	207	271	277	232	238	165	176	99	99	186	186	224	224	292	298	176	176	163	171	140	140	186	186	131	137	136	136	161	167	133	133
SIC_20	208	208	102	110	128	152	189	195	205	207	273	273	238	244	172	174	97	99	161	161	224	224	292	292	172	172	159	203	140	140	186	194	133	133	134	134	167	167	133	142
SIC_21	208	208	102	104	144	144	183	195	203	205	273	277	232	232	170	178	97	97	161	161	224	224	292	295	176	180	171	211	140	140	186	186	125	137	134	134	161	164	130	136
SIC_22	208	208	102	102	144	144	189	192	203	207	269	269	232	232	172	176	97	97	149	149	224	224	292	295	176	187	155	195	140	140	186	186	133	133	136	138	161	167	133	133
SIC_23	208	208	102	102	144	146	189	192	207	207	263	273	232	232	170	176	97	97	149	149	224	224	292	292	180	180	155	167	140	140	186	186	133	139	136	136	167	167	133	133
SIC_24	206	208	102	110	144	144	183	192	205	207	269	269	232	232	176	176	97	97	186	186	221	224	292	292	172	180	167	195	140	140	186	186	125	139	134	144	161	161	133	133
SIC_25	206	208	102	104	142	146	183	189	205	207	269	273	232	232	170	178	97	99	149	152	224	224	292	295	176	180	155	155	140	140	186	186	133	137	134	134	164	164	133	142
SIC_26	206	208	102	104	128	144	192	192	203	207	273	273	232	238	172	185	97	99	161	161	224	224	292	292	172	180	155	155	140	140	186	186	123	133	136	136	167	167	133	133
SIC_27	208	208	102	102	144	152	192	195	205	207	277	277	232	232	172	185	97	99	161	161	224	224	292	292	172	180	155	211	140	140	186	186	123	133	136	136	167	167	133	133
SIC_28	208	208	104	104	140	144	192	192	207	207	273	273	238	238	176	176	97	99	149	149	224	227	292	292	176	180	159	167	140	140	186	186	123	131	134	134	161	167	127	139
SIC_29	206	208	102	104	144	144	195	195	203	205	273	277	238	238	169	169	97	97	149	149	221	224	292	295	176	176	195	195	140	140	186	186	125	125	134	134	161	161	133	136
SIC_30	208	208	102	104	144	152	192	192	205	205	267	267	232	232	170	176	97	97	149	149	224	224	292	292	176	180	155	155	140	140	186	186	125	139	134	134	164	167	142	142
SIC_31	208	208	102	102	142	144	183	189	205	207	271	271	232	232	176	176	99	99	161	170	224	224	292	292	172	180	155	159	140	140	186	186	125	137	134	136	167	167	133	139
SIC_32	208	210	102	106	144	144	195	195	207	207	273	273	241	241	163	174	97	99	149	149	224	224	292	295	176	176	155	171	140	140	186	186	133	137	136	138	161	164	133	133
SIC_33	206	208	102	104	144	146	192	192	207	207	275	277	232	241	176	185	97	97	170	170	224	224	292	292	180	180	155	211	140	140	186	186	131	137	134	134	161	161	133	139
SIC_34	206	208	98	102	140	146	192	192	203	207	271	273	238	238	163	176	97	97	149	149	224	224	292	292	180	180	167	211	140	140	186	186	133	133	134	134	161	167	139	139
SIC_35	206	208	102	106	142	144	192	192	203	207	273	277	232	238	169	174	97	97	149	161	224	224	292	298	180	180	155	159	140	140	186	186	133	133	136	136	161	161	130	133
SIC_36	206	208	104	104	144	144	189	189	203	205	271	273	232	238	165	170	97	97	149	149	221	227	298	298	176	180	159	195	140	140	186	186	131	137	134	134	161	167	127	130
SIC_37	208	208	102	102	142	144	192	192	203	205	269	273	238	238	176	178	97	99	149	186	224	227	292	292	180	180	167	199	140	140	186	186	133	133	134	134	161	167	133	133
SIC_38	206	206	104	106	128	144	186	186	203	207	269	273	238	238	176	178	97	97	149	170	224	224	292	292	180	187	167	207	140	140	186	186	133	133	142	142	164	164	130	133
SIC_39	208	210	102	102	144	146	189	189	207	207	263	277	232	238	176	178	97	97	161	161	224	224	292	295	176	180	171	195	140	140	186	186	125	137	136	136	161	161	127	133
SIC_40	208	208	102	104	144	152	189	189	205	207	273	273	241	241	176	178	97	97	161	161	224	227	292	292	180	180	155	167	140	140	186	186	123	133	142	142	164	167	130	133
SIC_41	206	212	104	104	144	152	183	186	207	207	269	273	232	232	163	176	99	99	149	149	224	224	292	298	172	180	211	211	140	140	186	186			134	134	167	167	127	133
SIC_42	208	208	102	102	144	144	189	189	205	207	263	277	232	232	176	178	97	97	149	149	221	224	292	292	176	180	171	195	140	140	186	186	123	131	134	134	161	167	127	133
SIC_43	208	208	102	102	144	144	192	192	205	211	273	273	232	232	169	176	97	97	149	149	224	227	292	298	176	176	155	167	140	140	186	186	125	133	134	134	164	167	136	139
SIC_44	206	208	102	102	128	152	192	192	203	207	273	277	238	238	172	178	97	97	149	170	224	224	292	292	176	180	155	199	140	140	186	186	125	131	136	136	164	164	127	136
SIC_45	206	206	102	102	144	144	195	195	207	207	273	273	232	232	155	170	97	99			221	221	292	292	176	180	155	203	140	140	186	186	125	139			161	161	133	136
SIC_46	206	208	104	106	144	144	192	192	203	205	273	275	232	232	176	178	97	97	149	149	224	224	292	295	176	180	155	159	140	140	186	186	137	139	134	134	164	164	130	133
SIC_47	208	208	102	104	128	152	189	192	207	207	265	273	232	232	167	178	97	97	149	149	224	224	292	292	172	176	191	215	140	140	186	186	133	137	136	136	161	167	130	142
SIC_48	206	208	104	110	144	144	183	192	205	216	271	273	232	232	163	165	99	99	149	149	221	224	292	292	180	180	155	211	140	140	186	186	125	133	134	140	161	167	133	133
SIC_49	208	208	102	102	144	152	192	192	203	207	271	273	238	238	176	176	97	99	161	161	224	224	292	292	180	180	167	199	140	140	186	186	131	133	134	134	161	167	130	136
SIC_50	208	208	102	102	144	144	195	195	205	207	273	273	232	232	170	185	97	97	149	149	224	224	292	292	176	176	167	211	140	140	186	186	137	139	134	134	161	167	130	136
SIC_51	206	208	102	102	144	152	192	192	207	207	269	273	232	232	178	185	97	97	161	161	224	224	295	295	176	176	195	195	140	140	186	186	133	137	134	134	164	167	130	133
SIC_52	208	208	102	102	142	152	192	192	203	207	263	273	241	241	169	170	97	97	161	161	224	224	292	292	176	180	155	155	140	140	186	186	129	133	134	138	164	164	133	136
SIC_53	204	208	102	110	144	144	189	192	203	207	271	273	238	238	163	176	97	97	149	152	224	224	292	292	172	176	155	155	140	140	186	186			138	138	161	161	133	133
SIC_54			102	104	144	152	183	192			273	277	232	238	155	169	97	99	170	170	224	224	292	295	176	180	191	195	140	140	186	194	123	123	134	134	161	167	136	142
SIC_55	208	208	102	104	142	144	195	195	207	207	269	273	232	238	163	178	97	99	161	161	224	227	292	295	172	176	167	187	140	140	186	186	131	131	136	136	161	161	133	133
SIC_56	208	208	102	104	142	144	195	195	207	207	269	273	232	238	170	176	97	97	149	149	224	227	292	295	172	176	159	167	140	140	186	186	133	133	134	134	161	164	130	130
SIC_57	208	208	104	110	144	144	192	192	203	207	273	275	241	241	172	178	97	97	149	170	224	224	292	292	176	180	191	211	140	140	186	186	131	133	142	142	161	167	121	142
SIC_58	208	208	102	102	142	144	183	192	203	205	269	273	232	232	172	178	97	97	149	149	224	224	292	292	176	180	155	203	140	140	186	186	131	139	134	134	161	167	133	133
SIC_59	206	208	102	102	128	152	183	183	203	203	273	275	232	238	174	176	97	97	149	149	224	224	292	292	172	176	167	211	140	140	186	186	133	139	136	136	167	167	130	133
SIC_60	208	208	102	102	144	152	189	189	207	211	271	273	238	238	163	172	99	99	149	170	224	224	292	295	176	180	155	159	140	140	186	186	133	135	136	136	164	167	133	133
SIC_61	210	212	102	104	128	144	192	192	207	207	269	273			163	178	97	97	161	161	221	224	295	295	176	176	155	171	140	140	186	186	133	137	134	134	167	167	133	142
SIC_62	208	208	102	104	144	144	192	192	207	207	271	273	241	241	178	178	97	97	161	161	224	224	292	292	176	180	155	155	140	140	186	186			134	136	161	164	133	136
GRE_1	208	208	102	104	144	144	183	192	203	207	269	269	238	238	172	172	97	97	149	170	224	224	292	295	176	176	171	203	140	140	186	186	133	139	136	136	161	164	133	133
GRE_2	208	208	102	102	144	152	183	192	205	222	273	273	232	235	163	176	99	99	149	149	224	224	292	292	176	176	191	211	140	140	186	186	133	139	136	136	161	167	136	136
GRE_3	206	208	102	102	144	146	189	192	207	207	271	273	232	238	176	176	97	97	161	161	224	224	292	292	172	180	171	171	140	140	186	186	131	139	136	136	161	167	130	130
GRE_4	206	206	102	104	144	146	192	192	207	216	271	277	232	238	163	176	97	97	149	149	224	227	292	292	176	176	155	191	140	140	186	186	131	133	134	136	167	167	130	136
GRE_5	206	208	102	104	144	144	195	195	207	207	271	277	238	238			97	97	149	161	221	224	292	292	172	176	155	167	140	140	186	186	133	133	136	136	167	167	127	133
GRE_6	204	208	102	102	140	144	189	192	207	207	263	267	238	238	163	176	97	99	149	186	224	224	292	292	180	180	195	195	140	140	186	186	123	137	134	136	161	167	127	133
GRE_7	204	208	102	104	144	144	192	192	207	207	263	273	232	238	163	178	97	97	149	149	224	224	292	292	180	180	171	195	140	140	186	186	125	133	136	136	161	161	133	136
GRE_8	208	208	104	110	152	152	189	195	205	207	267	269	232	232	170	172	97	99	161	161	224	224	292	292	172	176	155	171	140	140	186	186	125	133	136	136	161	167	133	139
GRE_9	206	208	102	102	128	128	183	189	203	207	271	273	232	232	163	174	97	97	149	170	224	224	292	295	176	180	159	167	140	140	186	186	131	133	136	136	164	164	130	130
GRE_10	206	208	102	102	144	144	192	195	205	207	273	273	238	238	165	178	97	99	149	170	224	227	292	292	172	172	167	195	140	140	186	186	133	137	134	134	161	164	130	139
GRE_11	208	208	102	104	144	144	195	195	203	205	269	277			172	176	97	99	149	152	224	224	292	292	172	176	167	175	140	140	186	186	133	133	134	134	167	167	127	130
GRE_12	208	208	102	104	128	144	186	192	207	207	263	269	232	232	170	170	97	99	149	149	224	224	292	292	180	180	155	191	140	140	186	186	133	133	134	134	164	167	133	133
GRE_13	208	208	104	104	144	144	183	195	203	205	269	277	232	232			97	99	161	186	221	224	292	292	180	180	155	171	140	140	186	186	133	137	134	134	161	167	130	136
GRE_14	206	208	102	104	144	146	183	192	203	207	273	273	232	238	165	178	97	97	155	170	224	224	295	295	176	176	167	167	140	140	186	186	123	131	136	136	167	167	130	139
GRE_15	206	208	102	106	144	144	186	192	205	207	271	271	238	238	172	174	97	97	149	149	224	224	292	292	176	180	159	191	140	140	186	186	123	139	134	134	161	161	133	133
GRE_16	204	208	104	104	142	144	192	192	203	207	273	273	241	241	165	172	97	97	149	161	224	224	292	292	176	176	155	167					131	133	138	138	161	164	133	136
GRE_17	208	208	104	104	144	144	183	192	205	216	269	271	232	238	163	176	97	97	149	149	224	224	292	298	176	176	155	195	140	140	186	186	125	133	134	134	164	167	133	133
GRE_18	208	210	102	104	144	144	192	195	207	207	267	273	232	238	155	165	97	97	149	155	221	224	292	292	172	180	167	211	140	140	186	186	125	131	134	136	164	167	133	133
GRE_19	208	208	102	102	144	152	189	192	203	205	271	273	232	232	172	178	97	97	161	170	224	224	292	298	172	180	167	191	140	140	186	186	131	131	134	142	161	161	133	133
GRE_20	208	208	104	104	144	144	189	192	205	216	269	269	244	247	163	172	97	97	149	149	224	224	292	292	176	180	155	191	140	140	186	186	133	133	134	134	161	164	133	136
SPA_1	206	208	102	102	142	152	192	192	205	207	263	273	238	238	170	176	97	97			221	224	292	295	176	176	171	171	140	140	186	186	129	133	134	134	161	164	130	142
SPA_2	208	208	102	104	144	144	183	183	207	207	277	277	238	238	169	176	97	97	149	170	224	224	292	292	172	180	159	171	140	140	186	186			134	134	164	164	130	133
SPA_3	208	208	102	102	144	152	189	189	207	207	269	271	232	244	172	178	97	97	149	149	224	224	292	298	180	180	171	195	140	140	186	186	125	133	140	140	161	164	130	136
SPA_4	206	208	104	106	144	144	189	189	205	207	273	273	244	244	170	174	97	97	149	186	221	224	292	295	176	176	171	195	140	140	186	186	133	137	136	136	161	167	133	142
SPA_5	206	208	102	104	144	144	189	195	203	207	273	277	232	238	163	170	97	99	149	161	224	224	292	295	176	180	155	171	140	140	186	186	123	133	136	136	161	164	121	130
SPA_6	208	210	102	102	144	152	192	195	205	207	269	273			170	172	97	97	149	149	224	224	292	292	176	176	155	191	140	140	186	186	129	133	134	134	164	167	130	133
SPA_7	208	208	102	104	144	144	192	195	203	205	273	277	238	238	163	178	97	99	149	149	224	224	292	295	176	176	155	207	140	140	186	186	123	133	136	136	161	167	130	139
SPA_8	208	208	102	102	144	144	192	192	205	207	267	269	238	238	174	185	97	97	149	161	221	224	292	292	180	180	155	191	140	140	186	186	133	133	134	134	161	164	127	127
SPA_9	208	208	102	102	144	152	192	192	205	207	263	273	232	232	155	163	97	97	161	161	224	227	298	298	176	176	159	191	140	140	186	186	123	131	134	136	161	161	130	142
SPA_10	206	208	104	104	144	144	189	195	207	207	273	277	232	238	174	174	97	97	149	149	221	224	292	298	176	176	159	195	140	140	186	186	131	133	134	134	161	167	127	133
SPA_11	206	212	102	104	144	146	183	183	207	207	269	271	232	238	163	170	97	99	149	170	224	224	292	298	176	176	159	171	140	140	186	186	131	133	134	134	161	161	127	133
SPA_12	206	208	102	106	144	144	183	183	203	207	273	277	232	232	163	172	97	97	149	149	221	224	295	295	176	176	171	195	140	140	186	186	131	131	144	144	161	161	127	133
SPA_13	206	208	102	102	142	144	192	192	205	207	267	271	232	238	176	176	97	99	149	149	224	224	292	292	176	180	155	195	140	140	186	186	139	139	134	134	164	167	133	139
SPA_14	208	208	104	106	144	152	189	192	207	207	273	273	238	238	176	185	97	99	149	149	224	224	292	295	172	176	167	171	140	140	186	186	123	137	136	136	161	161	127	133
SPA_15	208	208	102	102	142	144	195	195	207	216	271	277	232	232	170	174	97	99	161	161	227	227	292	295	176	180	155	243	140	140	186	186	129	131	134	144	161	167	133	133
SPA_16	206	208	110	110	128	146	192	195	203	207	263	277	241	241	165	170	97	97	161	161	224	224	292	292	172	180	155	215	140	140	186	186	125	139	136	136	164	164	127	136
SPA_17	206	212	102	104	142	144	183	195	207	216	263	273	238	238	163	170	97	97	161	186	224	227	292	292	176	176	155	167	140	140	186	186	125	139	134	134	164	167	130	139
SPA_18	208	208	102	102	144	152	189	195	203	203	269	273	241	241	169	176	97	97	161	161	224	224	292	298	176	180	195	203	140	140	186	186	119	131	136	136	161	167	133	142
SPA_19	208	208	102	102	144	152	183	192	207	207			238	241	163	174	97	97	149	149	224	224	292	292	172	172	155	195	140	140	186	186	129	133	142	142	161	167	139	139
SPA_20	208	208	102	104	128	144	189	192	207	207	273	273	241	241	172	176	97	97	149	170	224	224	292	292	176	176	155	203	140	140	186	186	125	137	134	134	161	167	127	133
SPA_21	206	208	102	104	128	146	183	195	203	205	263	267	238	238	163	170	97	97	149	161	224	224	292	292	176	176	159	167	140	140	186	186	123	125	136	136	161	161	130	133
SPA_22	208	208	102	104	128	144	192	195	203	216	273	273	238	238	178	185	97	97	149	149	224	224	292	298	172	176	155	211	140	140	186	186	123	129	142	142	167	167	133	133
SPA_23	206	208	102	102	144	152	183	195	207	207	271	271	232	232	174	176	97	97	186	186	224	224	292	292	180	180	159	195	140	140	186	186	129	133	136	136	167	167	130	133
SPA_24	206	208	104	104	144	152	189	192	205	207	273	273	232	232	176	176	97	97	149	161	224	224	292	292	180	180	171	195	140	140	186	186	133	133	136	136	167	167	133	136
SPA_25	208	208	102	104	144	152	195	195	207	207	263	273	232	238	172	172	97	99	161	161	224	224	292	298	176	176	155	155	140	140	186	186	133	133	136	138	161	167	133	136
SPA_26	208	208	102	104	144	146	183	195	207	207	269	277	241	241	155	176	97	97	149	149	221	224	295	298	176	176	155	211	140	140	186	186	129	131	138	138	161	164	130	133
SPA_27	204	210	102	104	144	144	183	195	207	207	267	269	238	238	176	187	97	99	149	170	224	224	292	292	172	180	155	195	140	140	186	186	123	133	134	134	161	164	133	133
SPA_28	204	206	102	104	144	146	192	195	205	207	263	273	232	232	176	176	97	97	149	149	224	224	292	295	176	180	203	203	140	140	186	186	131	133	136	136	161	167	121	130
SPA_29	206	208	102	104	144	146	186	192	207	207	269	277	235	235	169	172	97	99	149	149	224	224	292	292	176	180	159	167	140	140	186	186	133	137	136	142	161	167	139	139
SPA_30	208	208	102	102	144	144	183	183	207	207	263	271	232	232	169	176	97	97	149	161	224	224	292	295	176	180	171	195	140	140	186	186	123	139	134	134	161	164	130	130
SPA_31	208	212	102	104	144	146	183	195	205	207	263	263	238	238	172	172	97	97	161	170	224	227	292	292	172	180	171	211	140	140	186	186	133	139	136	136	161	164	133	136
SPA_32	208	208	102	102	144	152	183	195	205	207	273	273	232	232	163	170	97	97	149	161	224	224	292	295	176	176	155	195	140	140	186	186	123	125	136	136	161	164	130	130
SPA_33	198	206	102	102	144	144	192	192	207	207	267	269	241	241	172	178	97	97	149	149	224	224	292	292	176	176	155	159	140	140	186	186	123	133	134	134	164	167	133	136
SPA_34	208	208	102	110	144	146	183	189	207	207	269	273	232	232	176	176	97	99	149	161	224	224	292	298	176	180			140	140	186	186	135	139	136	136	161	167	130	130
SPA_35	208	208	102	104	140	144	189	192	203	205	269	269	232	241	163	178	97	99	149	170	224	224	292	292	176	180	155	203	140	140	186	186	123	139	142	142	161	167	130	133
SPA_36	206	208	102	102	144	144	183	192	207	207	269	273	238	238	155	163	97	97	149	149	224	224	292	292	172	172	159	195	140	140	186	186	129	137	142	142	167	167	133	139
SPA_37	208	208	102	104	144	144	186	195	205	207	273	273	238	238	176	178	97	97	161	161	221	221	292	295	176	176	155	171	140	140	186	186	131	133	134	134	161	161	133	136
SPA_38	206	208	102	102	144	144	192	192	203	205	267	271	232	238	185	185	97	99	149	149	224	224	295	298	176	180	171	211	140	140	186	186	133	133	134	134	161	167	130	133
SPA_39	208	208	104	106	144	152	192	192	207	207	271	277	244	244	172	176	97	97	149	149	224	224	298	298	180	180	155	167	140	140	186	186	123	133	134	134	164	167	130	133
SPA_40	208	208	102	110	128	152	189	189	205	207	273	273	232	232	163	174	97	97	149	170	224	224	292	292	180	180	171	211	140	140	186	186	133	139	134	134	167	167	130	142
SPA_41	208	210	104	110	128	144	189	195	205	207	273	275	238	238	165	178	97	97	161	161	221	224	292	295	172	176	159	159	140	140	186	186	133	137	134	136	161	164	127	136
SPA_42	208	208	102	106	144	146	189	189	207	207	273	277	238	238	155	178	97	97	149	149	224	227	292	295	176	180	171	171	140	140	186	186	139	139	136	136	161	164	133	133
SPA_43	208	208	102	110	142	152	192	195	203	203	271	273	244	244	155	185	97	97	149	186	221	224	292	292	180	180	159	167	140	140	186	186	125	133	134	134	167	167	127	130
SPA_44	208	208	102	110	144	154	192	192	203	207	277	277	232	238	178	178	97	99	149	149	224	224	292	295	176	180	199	211	140	140	186	186	125	133	142	142	161	167	127	133
SPA_45	208	212	102	106	146	152	192	192	203	205	269	271	238	244	176	178	97	99	149	186	224	224	292	292	180	180	171	215	140	140	186	186	131	133	144	144	161	167	136	142
SPA_46	208	208	102	104	144	152	186	192	205	207	273	277	247	247	163	170	97	99	149	161	224	224	292	292	172	180	159	191	140	140	186	186	125	133	134	134	167	167	133	133
SPA_47	208	208	102	102	128	128	195	195	207	207	263	277	241	241	172	176	97	97	149	149	224	224	292	295	176	176	171	171	140	140	186	186	133	135	134	136	161	167	130	133
SPA_48	208	208	102	102	144	144	195	195	207	207	269	271	232	244	176	178	97	97	149	149	224	224	292	292	172	180	155	167	140	140	186	186	133	137	134	134	161	164	130	133
SPA_49	208	208	102	104	142	144	186	189	205	205	263	273	232	241	163	174	97	97	149	161	224	224	292	292	180	180	155	179	140	140	186	186	133	133	134	136	161	161	130	133
SPA_50	206	208	102	102	144	152	192	192	205	207	273	273	232	241	172	178	97	99	149	149	221	224	292	292	172	176	155	171	140	140	186	186	123	131	134	134	164	167	130	133
SPA_51	206	208	102	104	128	152	192	192	203	216	275	277	232	238	170	174	97	97	161	161	224	224	292	298	180	180	159	195	140	140	186	186	125	133	134	134	167	167	133	142
SPA_52	208	208	102	104	128	144	192	195	207	207	273	277	238	238	174	178	97	97	170	170	224	224	292	292	180	180	159	159	140	140	186	186	133	133			161	164	130	133
SPA_53	206	208	102	104	144	152	183	192	207	207	267	273	238	247	174	176	97	99	149	149	224	224	295	298	176	176	159	171	140	140	186	186	133	133	142	142	164	164	130	133
SPA_54	208	210	102	102	128	144	186	189	207	207	269	271	244	244	170	174	97	97	161	161	224	224	292	295	176	180	155	155	140	140	186	186	123	123	134	134	161	161	130	142
SPA_55	206	206	102	102	144	144	192	192	207	207	271	273			174	178	97	97	170	170	224	224	292	295	176	176	191	195	140	140	186	186	133	139	134	134	161	161	130	133
SPA_56	206	208	102	102	144	144	186	189	205	205	269	269	235	238	174	176	97	99	149	149	224	224	292	298	172	180	195	211	140	140	186	186	129	129	134	134	161	167	136	142
SPA_57	206	208	102	104	142	144	195	195	203	205	273	273	238	238	170	172	99	99	149	149	224	224	292	295	176	180	167	211	140	140	186	186	133	133	134	134	161	167	130	142
SPA_58	208	208	102	102	144	152	183	192	207	207	263	269	241	241	165	178	97	97	149	149	221	224	292	292	176	176	155	203	140	140	186	186	131	133	134	136	161	164	130	133
SPA_59	206	208	104	104	144	146	189	195	207	207	269	273	238	238	178	178	97	97	149	149	221	221	292	295	176	176	195	211	140	140	186	186	131	133	134	134	164	169	133	133
SPA_60	206	210	102	104	128	144	192	192	203	207	273	273	232	238	165	174	97	97	149	161	224	224	292	292	176	180	159	195	140	140	186	186	131	133	136	136	161	167	130	133
SPA_61	206	208	104	104	144	146	189	189	207	207	269	273	238	238	178	178	97	97	149	161	221	221	292	295	176	176	195	211	140	140	186	186	131	133	134	134	164	164	133	133
SPA_62	208	208	102	102	144	152	183	192	207	207	263	263	232	232	176	178	97	97	149	152	224	224	292	292	172	176	187	195	140	140	186	186	129	135	136	136	161	167	133	133
SPA_63	208	208	102	104	144	152	189	189	205	207	277	277	238	238	165	185	97	97	161	161	227	227	292	292	176	180	171	195	140	140	186	186	133	137	136	136	161	164	127	130
SPA_64	208	208	104	106	144	152	192	192	205	207	277	277	238	238	170	178	97	99	149	149	221	224	292	295	176	180	171	191	140	140	186	186	133	133	136	136	161	161	133	136
SPA_65	208	208	102	110	144	146	192	192	203	207	269	273	232	232	178	178	97	97	149	149	221	224	292	292	176	180	159	191	140	140	186	186	133	133	134	134	161	161	142	142
SPA_66	208	208	102	102	144	144	189	189	207	207	271	271	232	238	170	170	97	97	149	152	221	224	292	295	176	176	159	199	140	140	186	186	131	133	136	142	167	167	133	139
SPA_67	208	210	102	102	144	152	183	192	207	207	263	273	232	238	176	178	97	97	149	161	224	224	292	292	172	176	187	195	140	140	186	186	129	135	136	136	161	167	133	133
SPA_68	208	208	102	102	144	144	195	195	207	207	273	273	238	238	174	174	97	97	161	161	224	224	292	292	180	180	159	195	140	140	186	186	125	133	134	134	161	167	133	139
SPA_69	208	208	102	104	144	144	192	195	207	207	269	273	232	238	163	167	97	97			221	224	292	292	176	180	159	195	140	140	186	186	131	133	134	134	161	167	133	142
SPA_70	208	208	104	104	142	144	192	192	207	207	269	273	232	232	155	163	97	97	149	170	224	224	292	298	176	180	155	167	140	140	186	186	131	133	134	134	161	164	133	136
SPA_71	208	208	102	104	142	144	189	189	203	207	263	269	232	232	165	185	97	97	152	161	224	227	292	292	172	176	155	167	140	140	186	186	129	133	134	142	164	167	127	139
SPA_72	208	208	102	110	144	144	192	192	207	215	263	273	232	238	176	176	97	99	149	149	224	224	292	295	172	176	155	195	140	140	186	186	119	139	134	134	161	164	136	139
SPA_73	208	208	102	102	128	128	189	189	203	207	273	273	232	232	174	176	97	99	152	170	224	224	292	298	176	180	155	211	140	140	186	186	125	133	136	136	161	164	130	133
SPA_74	206	208	102	104	128	144	189	192	207	207	273	275	232	244	176	176	97	97	149	170	221	224	295	295	176	176	154	195	140	140	186	186	125	129	134	140	164	164	133	133
SPA_75	206	208	102	102	128	144	189	192	207	207	273	273	232	238	165	176	97	99	149	149	224	224	292	295	176	176	167	211	140	140	186	186	119	133	134	134
SPA_76	208	208	102	102	128	144	192	192	207	215	269	273	232	238	163	174	97	97	161	161	224	224	292	295	172	176	155	195	140	140	186	186	133	137	134	136	161	167
SPA_77	206	210	102	102	144	144	192	192	205	207	273	273	232	238	170	178	97	99	149	149	224	224	292	295	176	180	155	167	140	140	186	186	133	133	134	134
SPA_78	208	208	102	104	144	144	183	192	203	207	273	273	232	238	176	176	97	97	149	149	224	224	292	292	172	176	159	167	140	140	186	186	131	133	134	134
SPA_79	208	208	102	104	144	144	192	192	203	203	263	273	232	232	165	185	97	99	149	170	221	224	292	292	180	180	171	203	140	140	186	186	125	125	134	142	161	167	133	139
SPA_80	206	208	104	110	146	152	192	195	203	205	273	273	238	238	163	176	97	97	161	161	227	227	295	295	176	176	155	199	140	140	186	186	123	123	134	134	164	164	130	136
SPA_81	208	208	102	110	144	144	195	195	203	203	273	273	232	238	170	176	97	99	149	149	221	224	292	292	172	176	195	203	140	140	186	186	125	129	134	134	164	164	127	142
SPA_82	206	208	102	102	142	152	183	189	207	207	271	273	232	238	163	163	97	99	149	149	224	224	292	292	172	180	187	195	140	140	186	186	125	133	136	144	164	167	133	136
SPA_83	206	208	104	104	144	144	192	195	205	207	273	275	232	241			97	97	161	161	221	224	295	295	176	176	171	203	140	140	186	186	133	133	134	134	161	164	127	127
SPA_84	206	208	102	104	144	144	195	195	203	203	267	273	232	232	170	172	97	97	161	161	224	224	292	292	172	176	167	199	140	140	186	186	131	133	136	136	161	164	130	130
SPA_85	208	208	102	110	128	146	189	189	205	207	269	269	241	241	163	178	97	97	149	149	224	227	292	298	176	180	155	159	140	140	186	186	133	133	136	138	164	167	142	142
TIRR_1	208	208	102	104	144	152	183	189	205	207	269	273	232	238	163	170	97	99	155	170	224	224	292	295	172	180	155	167	140	140	186	186	133	139	134	134	161	161	133	133
TIRR_2	208	208	102	102	142	152	189	195	207	216	273	273	232	238	165	170	97	97	149	161	221	224	292	295	176	180	167	195	140	140	186	186	125	133	134	136	167	167	133	142
TIRR_3	208	208	102	102	144	144	189	195	203	205	267	269	232	238	170	172	97	97	149	161	224	227	292	292	176	176	155	171	140	140	186	186	133	139	136	136	161	161	127	133
TIRR_4	208	208	102	104	144	144	192	195	203	205	273	273	232	238	163	174	97	99	161	170	221	224	292	295	176	180	159	167	140	140	186	186	125	133	134	134	161	161	133	136
TIRR_5	206	208	102	102	144	144	183	183	205	207	263	273	232	238	170	174	95	95	161	161	224	224	292	292	176	176	155	191	140	140	186	186	125	133	134	134	152	167	136	136
TIRR_6	208	212	102	102	144	144	186	192	205	207	273	273	232	238	176	178	97	97	149	149	224	224	292	295	176	180	155	211	140	143	186	186	137	137	134	142	164	164	130	133
TIRR_7	210	212	102	104	144	146	195	195	203	207	263	263	232	238	170	170	97	99	149	170	224	224	292	295	176	176	155	211	140	140	186	186	125	131	136	136	164	164	130	136
TIRR_8	210	212	102	104	144	146	195	195	203	207	263	263	232	238	170	170	97	99	149	149	224	224			176	176	155	211	140	140	186	186	125	131	136	136	164	164	130	136
TIRR_9	206	208	102	104	144	144	189	192	203	207	267	271	232	232	172	174	97	97	149	149	224	227	292	298	176	176	155	195	140	140	186	186	133	133	134	134	164	167	130	139
TIRR_10	206	208	102	110	144	144	192	192	205	207	267	273	232	238	163	172	97	97	149	149	224	224	292	292	172	176	171	171	140	140	186	186	129	139	136	136	164	167	133	133
TIRR_11	206	210	104	104	128	144	192	192	205	207	273	273	232	238	174	185	97	97	161	161	224	224	292	292	172	180	155	171	140	140	186	186	133	133	134	134	161	164	139	142
TIRR_12	208	208	102	102	144	146	183	189	205	207	263	273	232	238	172	178	97	97	170	170	224	227	292	298	176	180	167	171	140	140	186	186	123	125	134	134	161	167	133	136
TIRR_13	208	208	102	102	144	146	183	192	205	207	263	277	232	238	163	174	97	97	149	149	224	224	292	295	176	180	155	195	140	140	186	186	133	139	134	134	161	164	136	142
TIRR_14	208	208	102	104	144	144	192	192	205	205	273	273	238	238	167	174	97	99	149	149	224	224	292	292	180	180	167	191	140	140	186	186	133	133	134	134	161	161	133	136
TIRR_15	208	208	102	104	142	144	192	192	205	207	273	273	238	238	176	176	97	97	149	149	221	224	292	292	180	180	155	211	140	140	186	186	133	139	144	144	161	164	133	133
TIRR_16	208	208	102	104	144	146	192	192	207	207	273	273	232	238	165	169	97	97	149	161	224	224	292	295	176	180	199	211	140	140			123	133	134	134	161	167	130	133
SAR_1	194	204	102	104	144	152			205	233	273	273	232	238	163	178	97	97	170	170	221	227	295	298	176	180	155	155	140	140	186	186	123	133	134	134	164	167
SAR_2	208	208	102	102	144	146	183	192	203	205	263	273	238	238	163	176	97	97	149	186	224	224	295	295	176	176	155	171	140	140	186	186	131	133	136	136	161	167	133	133
SAR_3	208	210	102	102	142	152	183	189	203	205	273	273	232	232	170	176	97	97			221	224	292	295	172	176	155	211	140	140	186	186	133	139	134	136	161	167
SAR_4	208	212	102	110	144	152	183	192	205	207	269	273	232	232	174	176	97	97	149	149	224	224	292	292	180	180	155	171	140	140	186	186	133	133	134	134	164	167	133	142
SAR_5	208	208	102	102	144	144	189	192	203	207	277	277	232	238	174	176	97	97	149	149	224	227	292	292	176	180	171	191	140	140	186	186	133	133	134	134	161	164
SAR_6	208	208	102	110	144	144	183	192	207	207	271	273	241	241	176	178	97	99	149	149	224	224	292	295	176	176	155	155	140	140	186	186	133	133	136	136	161	167	127	127
SAR_7	208	208	102	106	144	144	183	183	207	207	271	273	232	241	167	172	97	97	149	170	224	224	292	292	176	176	159	171	140	140	186	186	123	133	134	134	161	164
SAR_8	208	210	102	104	144	152	183	189	203	207	273	273	250	250	174	174	99	99	161	161	224	224	295	298	176	180	171	203	140	140	186	186	119	137	134	134	161	161	130	130
SAR_9	206	208	104	104	144	144	183	192	205	205	273	273	238	238	172	178	97	97	149	161	221	224	292	292	172	180	155	215	140	140	186	186	133	139	134	134	164	164
SAR_10	208	208	102	104	128	144	192	192	207	207	273	273	232	238	163	170	97	97	170	186	224	224	292	292	176	180	159	195	140	140	186	186	133	133	136	136	161	161	133	133
SAR_11	208	208	102	110	144	144	186	186	207	207	269	273	244	244	163	170	97	97			224	224	292	295	176	180	167	207	140	140	186	186	131	133	136	136	161	161
SAR_12	208	208	102	102	144	146	192	195	203	207	271	271	241	241	165	170	97	97	149	170	224	224	292	298	172	176	167	199	140	140	186	186	131	133	136	136	164	167	133	133
SAR_13	208	208	104	104	144	144	192	195	207	207	271	273	238	238	163	170	97	97	149	149	221	224	292	292	176	176	155	159	140	140	186	186	133	133	134	134	161	167	127	127
SAR_14	208	208	102	104	144	144	189	192	205	207	263	263	232	238	174	178	97	97	161	161	224	224	292	292	172	176	167	211	140	140	186	186	131	133			161	167	136	136
SAR_15	208	208	102	102	144	144	192	192	205	207	273	273	232	232	170	174	97	97	161	161	224	224	292	292	176	180	159	191	140	140	186	186	133	137	134	142	161	161	133	133
SAR_16	208	208	104	104	140	144	189	192	203	207	271	277	238	238	165	170	97	97	149	149	227	227	292	292	180	180	155	191	140	140	186	186	119	131	136	136	167	167	133	136
SAR_17	206	208	102	102	144	152	192	195	203	203	273	273	232	232	163	176	97	97	161	161	221	224	292	292	176	180	155	155	140	140	186	186	133	137	138	138	164	167
SAR_18	208	208	104	104	152	152	189	195	203	207	273	273	232	232	163	176	97	99	149	149	221	224	292	298	176	176	155	167	140	140	186	186	133	139	134	136	164	167	136	136
SAR_19	206	208	102	102	144	144	192	192	205	205	263	273	232	232	163	174	97	99	149	155	224	224	292	292	176	176	191	191	140	140	186	186	123	125	134	136	161	161	133	133
SAR_20	208	208	102	104	128	144	192	192	205	216	263	273	232	238	155	169	97	97	149	149	221	224	292	295	176	176	155	155	140	140	186	186	129	133	136	136	167	167	133	133
SAR_21	208	210	110	110	128	152	192	195	207	207	277	277	241	241	163	176	97	97	161	161	224	224	292	292	172	180	199	203	140	140	186	186	133	139	134	134	161	167	133	136
SAR_22	208	208	100	100	132	144	192	195	205	207	263	269	238	238	163	178	99	99	149	158	224	224	292	292	176	176	155	207	140	140	186	186	131	133	142	142	167	167	136	136
SAR_23	208	208	102	102	142	144	189	189	207	207	269	271	232	232	163	178	97	97	149	149	224	224	292	292	180	180	155	167	140	140	186	186	131	133	136	136	161	167	133	133
SAR_24	208	210	102	104	144	146	192	192	207	207	277	277	241	244	163	174	97	97	149	149	224	224	292	292	176	180	155	191	140	140	186	186	123	133	136	136	167	167	133	136
SAR_25	208	208	102	104	146	146	192	192	203	207	271	277	241	241	172	178	97	97	149	161	221	224	292	298	180	180	159	167	140	140	186	186	131	133	134	134	167	167	142	142
SAR_26	206	206	102	102	144	144	195	195	207	207	273	273	238	241	163	172	97	99	149	186	224	224	292	292	176	180	155	207	140	140	186	186	133	133	134	134	161	161	133	133
SAR_27	208	208	102	104	144	144	192	195	207	207	273	273	232	238	165	170	97	97	149	149	224	224	292	295	176	176	155	171	140	140	186	186	133	139	134	134	161	167	133	133
SAR_28	204	208	102	104	144	152	192	192	205	205	273	273	232	238	170	172	97	99	161	161	224	227	292	295	176	180	195	211	140	140	186	186	123	133	136	136	161	161	136	136
SAR_29	206	208	102	104	128	142	189	189	207	207	271	277	232	238	163	174	97	97	149	149	224	224	292	292	176	180	195	195	140	140	186	186	131	133	142	142	161	164	127	136
SAR_30	208	208	102	102	128	152	189	192	205	207	273	277	232	238	163	170	97	97	149	149	224	224	292	292			167	167	140	140	186	186	137	139	134	134	161	161	127	133
SAR_31	208	208	102	104	128	146	183	183	205	207	269	273	238	238	163	163	97	97	149	149	224	224	295	298	176	176	155	191			186	186	129	133	134	134	161	164	127	127
SAR_32	208	208	104	110	144	152	183	183	205	207	269	275	232	238	170	172	97	99	149	170	224	224	292	292	172	180	155	155	140	140	186	186	129	137	134	136	161	161	133	133
SAR_33	206	208	104	104	144	146	192	192	203	207	263	271	247	247	163	178	97	97	149	149	224	224	292	298	176	180	171	207	140	140	186	186	123	133	136	136	161	167	133	136
SAR_34	208	208	104	106	142	144	183	195	207	216	269	273	232	238	172	176	97	99	149	149	224	224	292	292	176	180	207	211	140	140	186	186	131	133	136	136	161	164	133	136
SAR_35	208	208	104	104	144	144	189	192	205	207	273	273	232	238	165	172	97	97	149	170	224	224	292	298	176	176	167	195	140	140	186	186	129	129	134	136	161	167	127	142
SAR_36	208	208	102	104	142	144	195	195	207	207	263	269	241	241	163	163	97	97	149	149	224	224	295	295	176	176	155	203	140	140	186	194	131	139	134	134	161	161
SAR_37	206	208	104	104	144	144	189	192	205	205	271	273	241	241	165	178	97	97	149	149	221	224	292	292	180	180	171	191	140	140	186	186	129	133	134	142	167	167	133	142
SAR_38	206	208	102	102	144	146	195	195	203	205	275	277	232	232	165	169	97	97	149	149	224	227	292	292	172	180	155	191	140	140	186	186	131	133	136	136	161	161	133	133
SAR_39	208	208	104	104	144	144	192	195	203	207	269	273	238	238	163	178	99	99	149	161	224	227	292	292	176	180	167	211	140	140	186	186	129	137	134	134	164	167	136	142
SAR_40	208	208	104	104	144	144	186	186	207	216	269	273	238	238	176	178	97	99	170	170	224	224	292	295	176	176	167	167	140	140	186	186	119	133	136	136	161	167	136	136
SAR_41	206	208	102	104	144	152	189	189	203	207	263	273	232	238	163	163	97	97	149	149	224	227	292	292	176	180	159	167	140	140	186	186			134	134
SAR_42	206	208	102	104	144	144	189	192	205	205	271	273	238	244	170	170	97	97	149	149	224	224	292	292	180	180	155	191	140	140	186	186			134	134
SAR_43	204	208	102	104	142	146	192	192	203	207	273	273	232	232	176	178	97	97	149	152	221	224	292	295	172	172	171	211	140	140	186	186	133	139	134	134	164	167
SAR_44	208	208	102	102	144	146	192	192	205	207	267	273	232	232	172	178	97	97	149	149	224	224	292	292	172	180	155	167	140	140	186	186	123	129	134	134	167	167	130	139
SAR_45	206	208	102	104	144	144	183	189	203	207	269	269	232	232	174	176	97	99	149	149	221	221	292	298	176	180	155	203	140	140	186	186	125	133	134	134	161	167	133	133
SAR_46	204	208	104	110	144	152	192	195	205	207	273	275	232	238	163	165	97	97	149	149	224	224	295	295	176	176	167	171	140	140	186	186	139	139	136	136	152	161	133	139
SAR_47	208	208	104	104	144	146	186	192	205	207	263	277	238	238	155	178	97	99	149	149	224	224	292	292	176	180	159	195	140	140	186	194	131	133	136	136	164	167	133	136
SAR_48	204	208	102	106	144	144	189	195	205	207	269	277	244	244	155	163	97	99	149	170	224	224	292	292	176	176	167	175	140	140	186	186	125	133	134	134	167	167	127	133
SAR_49	204	208	102	106	144	144	189	195	205	207	269	277	244	244	155	169	97	97	161	161	224	224	292	298	176	180	155	159	140	140	186	186	131	137	134	134	161	167
SAR_50	208	208	102	102	144	144	189	192	207	207	269	273	232	238	170	178	97	97	149	161	224	224	292	292	172	172	179	191			186	186	125	137	136	136	167	167	136	142
SAR_51	204	208	102	104	144	152	192	195	205	207	267	277	232	232	176	176	99	99	149	149	224	224	292	298	176	180	159	203	140	140	186	186	137	139	136	138	161	164	136	136
SAR_52	208	208	102	102	144	144	189	192	205	207	273	273	232	232	155	176	97	97	149	149	224	224	292	298	180	180			140	140	186	186	125	131	142	142	161	164	136	136
SAR_53	206	208	102	104	144	146	189	192	207	207	273	273	232	247	176	185	97	97	149	170	224	224	292	292	180	180	155	155			186	186	125	139	134	134	161	161	136	136
SAR_54	208	208	104	104	144	152	192	195	203	205	275	277	232	238	167	170	97	97	149	149	224	224	292	292	176	180			140	140	186	186	125	133	134	134	164	164	136	136
CAN_1	200	208	104	112	140	142	186	192	211	226	271	281	238	241	167	169	99	99	152	161	224	227	292	298	176	176	171	187	140	140	186	186	129	137	134	138	164	164	127	127
CAN_2	206	212	104	104	142	142	183	195	207	237	267	271	244	244	172	172	97	99	143	152	224	224	292	292	172	180	175	175	140	140	186	186	121	131	134	134	164	170	121	127
CAN_3	200	214	102	110	142	144	183	195	213	222	273	273	241	241	170	172	99	99	152	158	224	236	295	295	176	184	175	187	140	140	186	186	133	148	126	136	161	161	133	133
CAN_4	200	210	102	102	144	152	186	186	207	226	269	277	241	241	174	178	97	99	161	161	224	227	292	295	176	180	155	171	140	140	186	186	125	125	126	126	161	161	133	133
CAN_5	200	200	104	104	140	142	189	192	207	209	269	275	232	232	165	176	97	99	149	149	224	227	292	292	176	187	195	195	140	140	186	186	119	129	136	136	161	164	127	136
CAN_6	249	251	102	102	142	152	195	195	205	222	269	281	232	247	169	180	97	97	146	161	224	224	295	298	172	176	183	195	140	140	186	186	119	121	138	138	164	164	133	136
CAN_7	204	206	102	106	136	144	186	198	207	237	263	271	247	247	161	163	97	99	149	149	224	224	292	292	176	180	179	179	140	140	186	186	119	135	134	134	164	164	133	133
CAN_8	206	212	104	108	144	144	186	189	205	233	267	269	235	241	165	176	97	97	161	183	224	227	292	292	176	176	167	187	140	140	186	186	129	129	136	136	161	164	124	124
CAN_9	204	208	102	106	142	142	183	189	205	211	271	275	241	241	176	176	97	99	164	167	224	227	292	298	172	172	163	207	140	140	186	186	121	121	126	138	161	164	121	133
CAN_10	198	206	102	102	132	146	186	186	209	211	269	273	232	232	161	176	97	99	152	170	224	224	289	298	172	176	171	183	140	140	186	186	123	125	136	136	161	164	127	133
CAN_11	200	200	106	106	128	140	195	195	224	224	273	273	238	238	172	180	99	99	158	158	221	227	292	295	172	191	191	191	140	140	186	186	117	135	136	136	161	164	133	133
CAN_12	200	208	104	108	128	140	192	195	218	226	269	283	232	250	163	170	97	99	161	161	224	227	292	298	172	176	159	203	140	140	186	186	131	133	136	136	164	167	133	133
CAN_13	198	208	102	102	144	144	189	192	207	222	267	267	232	247	155	163	97	99	161	161	221	224	292	295	172	176	159	163	140	140	186	186	129	135	136	138	167	167	121	142
CAN_14	208	210	108	110	146	146	189	195	205	231	267	267	241	241	163	165	97	97	155	170	221	224	292	292	172	172	147	167	140	140	186	186	121	129	134	134	158	164	121	127
CAN_15	218	218	104	108	140	140	195	195	205	226	269	273	244	244	161	172	97	99	149	161	224	224	292	295	176	180	183	239	140	140	186	186	129	129			152	161	124	142
CAN_16	210	210	110	110	132	142	186	186	237	237	269	275	241	241	163	172	97	97	152	161	224	224	292	295	172	180	199	235	140	140	186	186	117	133	136	136	167	167	127	133
CAN_17	200	202	104	106	142	144	186	192	211	226	261	271	232	250	169	174	97	99	149	173	221	224	292	298	172	176	195	203	140	140	186	186	131	133	134	138	161	167	127	130
CAN_18	196	208	102	104	132	144	186	189	205	211	273	277	232	244	155	172	97	99			224	224	292	295	172	176	155	187	140	140	186	186	119	121	142	142	152	161	127	133
CAN_19	200	202	104	110	142	142	189	189	207	220	269	271	241	241	170	174	97	99			221	224	292	292	176	180	203	203	140	140	186	186	129	131	126	134	161	170	133	136
CAN_20	198	210	104	108	140	152	186	186	205	211	269	277	241	244	174	174	97	99	149	149	224	224	292	292	161	172	183	195	140	140	186	186	127	129	136	136	161	164	127	133
CAN_21	202	204	106	110	140	142	186	195	209	226	269	273	244	244	165	178	97	97			224	224	292	292	172	180	159	195	140	140	186	186	129	135			161	161	133	133
CAN_22	206	218	102	104	140	144	186	195	218	222	269	269	232	247	161	163	97	99	158	164	224	224	292	295	176	180	159	191	140	140	186	186	133	135	126	138	161	167	133	133
CAN_23	206	210	104	108	132	142	186	195	218	239	269	273	238	238	178	180	99	99	158	170	224	224	292	298	176	184	175	183	140	140	186	186	127	131	138	138	161	161	121	136
CAN_24	204	210	104	108	132	142	186	195	207	211	269	273	238	238	163	170	97	97	149	155	224	224	292	298	176	176	163	175	140	140	186	186	135	135	134	138	158	164	121	133
CAN_25	200	208	102	108	128	142	186	189	209	235	277	297	244	244	165	178	99	99	155	161	224	224	292	295	172	172	183	191	140	140	186	186	139	139	136	136	161	167	133	133
